# Supplementary material for: The Wnt/β-catenin/TCF/Sp5/Zic4 Gene Network That Regulates Head Organizer Activity in Hydra Is Differentially Regulated in Epidermis and Gastrodermis
Source: Biomedicines. 2024 Jun 8;12(6):1274. doi: 10.3390/biomedicines12061274 (PMC11201823; doi:10.3390/biomedicines12061274)
Supplement: Supplementary file 1 [file biomedicines-12-01274-s001.zip]

Archive with 1 entries (1 files):
- biomedicines-3001436-supplementary.pdf
